# Supplementary material for: Cross-Neutralization of Distant Coronaviruses Strongly Correlates with Spike S2-Specific Antibodies from Immunocompetent and Immunocompromised Vaccinated SARS-CoV-2-Infected Patients
Source: Vaccines (Basel). 2025 Sep 4;13(9):949. doi: 10.3390/vaccines13090949 (PMC12474146; doi:10.3390/vaccines13090949)
Supplement: Supplementary file 1 [file vaccines-13-00949-s001.zip]

Archive with 1 entries (1 files):
- vaccines-3808314-supplementary.pdf
